# Supplementary material for: Tumor Infiltrating Lymphocytes in Multi-National Cohorts of Ductal Carcinoma In Situ (DCIS) of Breast
Source: Cancers (Basel). 2022 Aug 13;14(16):3916. doi: 10.3390/cancers14163916 (PMC9406008; doi:10.3390/cancers14163916)
Supplement: Supplementary file 1 [file cancers-14-03916-s001.zip]

Archive with 1 entries (1 files):
- cancers-1737515-supplementary.pdf
